# Supplementary material for: Prevalence and Characterization of Murine Leukemia Virus Contamination in Human Cell Lines
Source: PLoS One. 2015 Apr 30;10(4):e0125622. doi: 10.1371/journal.pone.0125622 (PMC4416031; doi:10.1371/journal.pone.0125622)
Supplement: S1 Table — (XLSX) [file pone.0125622.s001.xlsx]

## Sheet: Tabelle1
Supplementary Table 1. List of Human Cell Lines Examined
No	Cell line*	DSMZ No**	Cell type	MLV
1	1618-K	752	testicular germ cell tumor	-
2	22RV1	438	prostate carcinoma	+
3	23132/87	201	gastric adenocarcinoma	-
4	232A4	774	B lymphoblastoid cells	-
5	293	305	embryonal kidney	-
6	293T	635	embryonal kidney	-
7	380	39	B cell precursor leukemia	-
8	42-MG-BA	431	glioma	-
9	5637	35	urinary bladder carcinoma	-
10	639-V	413	ureter transitional cell carcinoma	-
11	647-V	414	urothelial bladder carcinoma	-
12	697	42	B cell precursor leukemia	-
13	8305C	133	thyroid carcinoma	-
14	8505C	219	thyroid carcinoma	-
15	8-MG-BA	432	glioma	-
16	A-204	250	rhabdomyosarcoma	-
17	A-427	234	lung carcinoma	-
18	A-431	91	epidermoid carcinoma	-
19	A-498	55	kidney carcinoma	-
20	A-549	107	lung carcinoma	-
21	AC-1M32	442	choriocarcinoma-trophoblast hybrid	-
22	AC-1M46	454	choriocarcinoma-trophoblast hybrid	+
23	AC-1M59	455	choriocarcinoma-trophoblast hybrid	-
24	AC-1M81	456	choriocarcinoma-trophoblast hybrid	-
25	AC-1M88	457	choriocarcinoma-trophoblast hybrid	-
26	ACH1P	481	choriocarcinoma-trophoblast hybrid	-
27	ALL-SIL	511	T cell leukemia	-
28	AML-193	549	acute myeloid leukemia	-
29	AMO-1	538	plasmacytoma	-
30	AN3-CA	267	endometrial adenocarcinoma	-
31	AP-1060	593	acute myeloid leukemia	-
32	ARH-77	512	plasma cell leukemia	-
33	BC-1	677	B cell lymphoma	-
34	BC-2	678	B cell lymphoma	-
35	BC-3	679	B cell lymphoma	-
36	BC-3C	450	urinary bladder transitional cell carcinoma	-
37	BCBL-1	683	B cell lymphoma	-
38	B-CPAP	273	thyroid carcinoma	-
39	BD-215	398	B lymphoblastoid cells	-
40	BE-13	396	T cell leukemia	-
41	BEN	254	lung carcinoma	-
42	BEN-MEN-1	599	benign meningioma	-
43	BEWO	458	choriocarcinoma	-
44	BFTC-905	361	urinary bladder transitional cell carcinoma	-
45	BFTC-909	367	kidney transitional cell carcinoma	-
46	BHT-101	279	thyroid carcinoma	-
47	BJAB	757	Burkitt lymphoma	-
48	BL-100	684	Burkitt lymphoma	-
49	BL-2	625	Burkitt lymphoma	-
50	BL-41	160	Burkitt lymphoma	-
51	BL-70	233	Burkitt lymphoma	-
52	BLUE-1	594	Burkitt lymphoma	-
53	BM-1604	298	prostate carcinoma (derivative of DU-145)	-
54	BONNA-12	150	hairy cell leukemia	-
55	BPH-1	143	benign prostate hyperplasia	-
56	BT-474	64	breast ductal carcinoma	-
57	BT-B	227	cervix carcinoma (derivative of HELA)	+
58	BV-173	20	B cell precursor leukemia	-
59	BXPC-3	760	pancreas carcinoma	-
60	C-433	268	Ewing's sarcoma (derivative of RD-ES)	-
61	CA-46	73	Burkitt lymphoma	-
62	CACO-2	169	colon adenocarcinoma	-
63	CADO-ES1	255	Ewing's sarcoma	-
64	CAKI-1	731	kidney carcinoma	-
65	CAKI-2	54	kidney carcinoma	-
66	CAL-120	459	breast adenocarcinoma	-
67	CAL-12T	443	non-small cell lung carcinoma	-
68	CAL-148	460	breast adenocarcinoma	-
69	CAL-27	446	tongue squamous cell carcinoma	-
70	CAL-29	515	urinary bladder transitional cell carcinoma	-
71	CAL-33	447	tongue squamous cell carcinoma	-
72	CAL-39	187	vulva squamous cell carcinoma	-
73	CAL-51	302	breast carcinoma	-
74	CAL-54	365	kidney carcinoma	-
75	CAL-62	448	thyroid anaplastic carcinoma	-
76	CAL-72	439	osteosarcoma	-
77	CAL-78	449	chondrosarcoma	-
78	CAL-85-1	440	breast adenocarcinoma	-
79	CALU-6	734	anaplastic carcinoma	-
80	CAPAN-1	244	pancreas adenocarcinoma	-
81	CAPAN-2	245	pancreas adenocarcinoma	-
82	CARNAVAL	724	diffuse large B cell lymphoma	-
83	CCRF-CEM	240	T cell leukemia	-
84	CGTH-W-1	360	thyroid carcinoma (derivative of SW-579)	-
85	CHP-126	304	neuroblastoma	-
86	CHP-134	653	neuroblastoma	-
87	CI	770	chronic B cell leukemia	-
88	CI-1	570	B cell lymphoma	-
89	CII	773	chronic B cell leukemia	-
90	CL-11	467	colon carcinoma	-
91	CL-14	504	colon carcinoma	-
92	CL-34	520	colon carcinoma	-
93	CL-40	535	colon carcinoma	-
94	CMK	392	acute megakaryocytic leukemia	-
95	CML-T1	7	T cell leukemia	-
96	COLO-206F	21	colon carcinoma	-
97	COLO-320	144	colon adenocarcinoma	-
98	COLO-677	248	multiple myeloma (derivative of RPMI-8226)	+
99	COLO-678	194	colon carcinoma	-
100	COLO-679	264	melanoma	-
101	COLO-680N	182	esophagus squamous cell carcinoma	-
102	COLO-699	196	lung adenocarcinoma	-
103	COLO-704	198	ovarian adenocarcinoma	-
104	COLO-720L	206	B lymphoblastoid cells (from patient with adenocarcinoma)	-
105	COLO-783	257	melanoma	-
106	COLO-800	193	melanoma	-
107	COLO-818	81	melanoma	-
108	COLO-824	200	breast carcinoma	-
109	COLO-849	216	melanoma	-
110	CPC-N	306	small cell lung carcinoma	-
111	CRO-AP2	48	B cell lymphoma	-
112	CRO-AP3	275	B cell lymphoma	-
113	CRO-AP5	215	B cell lymphoma	-
114	CRO-AP6	650	B cell lymphoma	-
115	CTV-1	40	T cell leukemia	-
116	CX-1	129	colon adenocarcinoma (derivative of HT-29)	-
117	DAN-G	249	pancreas carcinoma	-
118	DAUDI	78	Burkitt lymphoma	-
119	DB	539	B cell lymphoma	-
120	DBTRG-05MG	359	glioblastoma	-
121	DEL	338	malignant histiocytosis	+
122	DERL-2	531	T cell lymphoma	-
123	DERL-7	524	T cell lymphoma	-
124	DG-75	83	Burkitt lymphoma	-
125	DK-MG	277	glioma	-
126	DLD-1	278	colon adenocarcinoma	-
127	DM-3	595	sarcomatoid mesothelioma	-
128	DND-39	648	Burkitt lymphoma	-
129	DND-41	525	T cell leukemia	-
130	DOGKIT	629	Burkitt lymphoma	-
131	DOGUM	644	Burkitt lymphoma	-
132	DOHH-2	47	B cell lymphoma	-
133	DU-145	261	prostate carcinoma	-
134	DU-4475	427	breast carcinoma	-
135	DV-90	307	lung adenocarcinoma	-
136	EB-1	80	Burkitt lymphoma	-
137	ECV-304	310	urinary bladder carcinoma (derivative of T-24)	-
138	EFE-184	230	endometrium carcinoma	-
139	EFM-19	231	breast carcinoma	-
140	EFM-192A	258	breast carcinoma	-
141	EFM-192B	308	breast carcinoma	-
142	EFM-192C	311	breast carcinoma	-
143	EFO-21	235	ovary cystadenocarcinoma	-
144	EFO-27	191	ovary adenocarcinoma	-
145	EGI-1	385	bile duct carcinoma	-
146	EHEB	67	chronic B cell leukemia	-
147	EJM	560	multiple myeloma	-
148	ELF-153	693	acute myeloid leukemia	-
149	EM-2	135	chronic myeloid leukemia in blast crisis	-
150	EM-3	134	chronic myeloid leukemia in blast crisis	-
151	EN	564	endometrial carcinoma	-
152	EOL-1	386	acute myeloid (eosinophilic) leukemia	-
153	EPLC-272H	383	epidermoid lung carcinoma	-
154	ESO-26	708	esophageal adenocarcinoma	-
155	ESO-51	694	esophageal adenocarcinoma	-
156	ESS-1	461	endometrial stromal sarcoma	-
157	EVSA-T	433	breast carcinoma	+
158	F-36P	543	acute myeloid leukemia	-
159	FKH-1	614	acute myelocytic leukemia	-
160	FLO-1	698	esophageal adenocarcinoma	-
161	FU-OV-1	444	ovarian carcinoma	-
162	GAMG	242	glioma	-
163	GCT-27	743	testicular germ cell tumor	-
164	GDM-1	87	acute myelomonocytic leukemia	-
165	GF-D8	615	acute myelocytic leukemia	-
166	GI-ME-N	654	neuroblastoma	-
167	GIRARDI HEART C2	116	cervix carcinoma (derivative of HELA)	-
168	GIRARDI HEART C7	121	cervix carcinoma (derivative of HELA)	-
169	GMS-10	405	glioblastoma	-
170	GOS-3	408	glioblastoma (derivative of U-343-MG)	-
171	GRANTA-452	713	B cell leukemia	-
172	GRANTA-519	342	B cell lymphoma	-
173	GUMBUS	630	Burkitt lymphoma	-
174	H-1184	502	small cell lung carcinoma	-
175	H-1339	506	small cell lung carcinoma	-
176	H-1963	540	small cell lung carcinoma	-
177	H-209	499	small cell lung carcinoma	-
178	H-2171	544	small cell lung carcinoma	-
179	HACAT	771	keratinocytes	-
180	HAIR-M	762	hairy cell leukemia	-
181	HAL-01	610	B cell precursor leukemia	-
182	HC-1	301	hairy cell leukemia	-
183	HCC-1143	517	breast carcinoma	-
184	HCC-15	496	non-small cell lung carcinoma	-
185	HCC-1599	503	breast carcinoma	-
186	HCC-1937	513	breast carcinoma	-
187	HCC-33	487	small cell lung carcinoma	-
188	HCC-366	492	non-small cell lung carcinoma	-
189	HCC-44	534	non-small cell lung carcinoma	-
190	HCC-78	563	non-small cell lung carcinoma	-
191	HCC-827	566	non-small cell lung carcinoma	-
192	HCEC-12	646	corneal endothelium	-
193	HCEC-B4G12	647	corneal endothelium	-
194	HCEC-H9C1	649	corneal endothelium	-
195	HCT-116	581	colon carcinoma	-
196	HCT-15	357	colon adenocarcinoma	-
197	HDLM-2	17	Hodgkin lymphoma	-
198	HD-MAR-2	685	T cell leukemia	-
199	HD-MB03	740	medulloblastoma	-
200	HD-MY-Z	346	Hodgkin lymphoma	-
201	HDQ-P1	494	breast carcinoma	-
202	HEL	11	erythroleukemia	-
203	HELA	57	cervix carcinoma	-
204	HELA-S3	161	cervix carcinoma	-
205	HEP-3B	93	hepatocellular carcinoma	-
206	HEP-G2	180	hepatocellular carcinoma	-
207	HG-3	765	chronic B cell leukemia	-
208	HH	707	cutaneous T cell lymphoma	-
209	HL-60	3	acute myeloid leukemia	-
210	HMC-1	283	mast cell leukemia	-
211	HN	417	oral squamous cell carcinoma	-
212	HNT-34	600	acute myeloid leukemia	-
213	HPB-ALL	483	T cell leukemia	-
214	HSB-2	435	T cell leukemia	-
215	HT	567	B cell lymphoma	-
216	HT-1080	315	fibrosarcoma	-
217	HT-1376	397	urinary bladder carcinoma	-
218	HT-29	299	colon adenocarcinoma	-
219	HT-93	735	acute myeloid leukemia	-
220	HTC-C3	580	thyroid carcinoma	-
221	HUP-T3	259	pancreas carcinoma	-
222	HUP-T4	223	pancreas carcinoma	-
223	I83-E95	763	chronic B cell leukemia	-
224	I83-LCL	764	B lymphoblastoid cells (from patient with chronic B cell leukemia)	-
225	IGR-1	236	melanoma	-
226	IGR-37	237	melanoma	-
227	IGR-39	239	melanoma	-
228	IM-9	117	B lymphoblastoid cells (from patient with multiple myeloma)	-
229	IMR-32	165	neuroblastoma	-
230	IPC-298	251	melanoma	-
231	JAR	462	choriocarcinoma	-
232	JEG-3	463	choriocarcinoma	-
233	JEKO-1	553	B cell lymphoma	-
234	JIMT-1	589	breast carcinoma	-
235	JIYOYE	590	B cell lymphoma	-
236	JJN-3	541	plasma cell leukemia	-
237	JK-1	347	chronic myeloid leukemia in blast crisis	-
238	JL-1	596	epithelioid mesothelioma	-
239	JMSU-1	505	urinary bladder carcinoma	-
240	JOPACA-1	744	pancreas carcinoma	-
241	JOSK-I	155	histiocytic lymphoma (derivative of U-937)	-
242	JOSK-M	30	histiocytic lymphoma (derivative of U-937)	-
243	JURKAT	282	T cell leukemia	-
244	JURL-MK1	532	chronic myeloid leukemia in blast crisis	-
245	JURL-MK2	533	chronic myeloid leukemia in blast crisis	-
246	JVM-13	19	chronic B cell leukemia	-
247	JVM-2	12	chronic B cell leukemia	-
248	JVM-3	18	chronic B cell leukemia	-
249	K-562	10	chronic myeloid leukemia in blast crisis	-
250	KARPAS-1106P	545	B cell lymphoma	+
251	KARPAS-231	562	B cell leukemia	-
252	KARPAS-299	31	T cell lymphoma	-
253	KARPAS-422	32	B cell lymphoma	-
254	KARPAS-45	105	T cell leukemia	-
255	KARPAS-620	514	plasma cell leukemia	-
256	KASUMI-1	220	acute myeloid leukemia	-
257	KASUMI-2	526	B cell precursor leukemia	-
258	KASUMI-3	714	acute myeloid leukemia	-
259	KASUMI-4	715	chronic myeloid leukemia	-
260	KB	136	cervix carcinoma (derivative of HELA)	-
261	KB-3-1	158	cervix carcinoma (derivative of HELA)	-
262	KB-V1	149	cervix carcinoma (derivative of HELA)	-
263	KCI-MOH1	498	pancreas adenocarcinoma (derivative of HPAC)	-
264	KCL-22	519	chronic myeloid leukemia in blast crisis	-
265	KE-37	46	T cell leukemia	-
266	KELLY	355	neuroblastoma	+
267	KG-1	14	acute myeloid leukemia	-
268	KG-1a	421	acute myeloid leukemia (derivative of KG-1)	-
269	KHYG-1	725	natural killer cell leukemia	-
270	KI-JK	695	anaplastic large cell lymphoma	-
271	KM-H2	8	Hodgkin lymphoma	-
272	KMOE-2	37	acute erythremia	-
273	KMS-12-BM	551	multiple myeloma	-
274	KMS-12-PE	606	multiple myeloma	-
275	KOPN-8	552	B cell precursor leukemia	-
276	KPL-1	317	breast carcinoma (derivative of MCF-7)	-
277	KU-19-19	395	urinary bladder transitional cell carcinoma	-
278	KU-812	378	chronic myeloid leukemia in myeloid blast crisis	-
279	KYAE-1	703	esophageal adenocarcinoma	-
280	KYO-1	601	chronic myeloid leukemia in blast crisis	-
281	KYSE-140	348	esophageal squamous cell carcinoma	-
282	KYSE-150	375	esophageal squamous cell carcinoma	-
283	KYSE-180	379	esophageal squamous cell carcinoma	-
284	KYSE-270	380	esophageal squamous cell carcinoma	-
285	KYSE-30	351	esophageal squamous cell carcinoma	-
286	KYSE-410	381	esophageal squamous cell carcinoma	-
287	KYSE-450	387	esophageal squamous cell carcinoma	-
288	KYSE-510	374	esophageal squamous cell carcinoma	-
289	KYSE-520	371	esophageal squamous cell carcinoma	-
290	KYSE-70	363	esophageal squamous cell carcinoma	+
291	L-1236	530	Hodgkin lymphoma	-
292	L-363	49	plasma cell leukemia	-
293	L-428	197	Hodgkin lymphoma	-
294	L-540	72	Hodgkin lymphoma	-
295	L-591	602	B lymphoblastoid cells (from patient with Hodgkin lymphoma)	-
296	L-82	597	anaplastic large cell lymphoma	-
297	LAMA-84	168	chronic myeloid leukemia in blast crisis	-
298	LAMA-87	270	chronic myeloid leukemia in blast crisis (derivative of LAMA-84)	+
299	LAN-1	655	neuroblastoma	-
300	LAN-2	671	neuroblastoma	-
301	LAN-5	673	neuroblastoma	-
302	LAN-6	674	neuroblastoma	-
303	LAZ-221	716	B cell precursor leukemia	-
304	LCLC-103H	384	large cell lung carcinoma	-
305	LCLC-97TM1	388	large cell lung carcinoma	-
306	LCL-HO	185	B lymphoblastoid cells (from patient with melanoma)	+
307	LCL-WEI	218	B lymphoblastoid cells (from patient with melanoma)	-
308	LN-405	189	astrocytoma	-
309	LNCAP	256	prostate carcinoma	-
310	LOUCY	394	T cell leukemia	-
311	LOU-NH91	393	lung squamous cell carcinoma	-
312	LOVO	350	colon adenocarcinoma	-
313	LP-1	41	multiple myeloma	-
314	LS	675	neuroblastoma	-
315	LS-174T	759	colon adenocarcinoma	-
316	LXF-289	265	lung adenocarcinoma	+
317	M-07e	104	acute megakaryoblastic leukemia	-
318	MAVER-1	717	B cell lymphoma	-
319	MB-1	638	anaplastic thyroid carcinoma	-
320	MC-116	82	B cell lymphoma	-
321	MCF-7	115	breast adenocarcinoma	-
322	MDA-MB-231	732	breast carcinoma	-
323	MDA-MB-453	65	breast carcinoma	-
324	MDA-MB-468	738	breast carcinoma	-
325	ME-1	537	acute myeloid leukemia	-
326	MEC-1	497	chronic B cell leukemia	-
327	MEC-2	500	chronic B cell leukemia	-
328	MEG-01	364	chronic myeloid leukemia in megakaryocytic blast crisis	-
329	MEG-A2	718	chronic myeloid leukemia	-
330	MEGAL	719	acute megakaryoblastic leukemia	-
331	MEL-HO	62	melanoma	-
332	MEL-JUSO	74	melanoma	-
333	MFE-280	410	endometrium adenocarcinoma	-
334	MFE-296	419	endometrium adenocarcinoma	-
335	MFE-319	423	endometrium adenocarcinoma	-
336	MFM-223	422	breast carcinoma	-
337	MHH-CALL-2	341	B cell precursor leukemia	-
338	MHH-CALL-3	339	B cell precursor leukemia	-
339	MHH-CALL-4	337	B cell precursor leukemia	-
340	MHH-ES-1	167	Ewing's sarcoma	-
341	MHH-NB-11	157	neuroblastoma	-
342	MHH-PREB-1	354	B cell lymphoma	-
343	MHH-TALL-2	728	T cell acute lymphoblastic leukemia	-
344	MIA-PACA-2	733	pancreas carcinoma	-
345	MINO	687	B cell lymphoma	-
346	MKN-45	409	gastric adenocarcinoma	-
347	MKPL-1	697	acute megakaryoblasic leukemia	-
348	ML-1	464	follicular thyroid carcinoma	+
349	ML-2	15	acute myelomonocytic leukemia	-
350	MN-60	138	B cell leukemia	-
351	MOLM-1	720	chronic myeloid leukemia	-
352	MOLM-13	554	acute myeloid leukemia	-
353	MOLM-14	777	acute myeloid leukemia	-
354	MOLM-16	555	acute myeloid leukemia	-
355	MOLM-20	591	chronic neutrophilic leukemia	-
356	MOLM-6	611	chronic myeloid leukemia in blast crisis	-
357	MOLP-2	607	multiple myeloma	-
358	MOLP-8	569	multiple myeloma	-
359	MOLT-13	436	T cell leukemia	-
360	MOLT-14	437	T cell leukemia	-
361	MOLT-16	29	T cell leukemia	-
362	MOLT-17	36	T cell leukemia	-
363	MOLT-3	84	T cell leukemia	-
364	MOLT-4	362	T cell leukemia	-
365	MONO-MAC-1	252	acute monocytic leukemia	-
366	MONO-MAC-6	124	acute monocytic leukemia	-
367	MOTN-1	559	T cell leukemia	-
368	MSTO-211H	390	mesothelioma	-
369	MT-3	403	colon carcinoma (derivative of LS-174T)	-
370	MUG-CHOR-1	755	chordoma	-
371	MUTZ-2	271	acute myeloid leukemia	-
372	MUTZ-3	295	acute myelomonocytic leukemia	-
373	MUTZ-5	490	B cell precursor leukemia	-
374	MUTZ-8	689	acute myeloid leukemia	-
375	MV4-11	102	acute monocytic leukemia	-
376	NALM-1	131	chronic myeloid leukemia in blast crisis	-
377	NALM-16	680	B cell precursor leukemia	-
378	NALM-19	522	B cell precursor leukemia	-
379	NALM-20	681	B cell precursor leukemia	-
380	NALM-21	682	B cell precursor leukemia	-
381	NALM-6	128	B cell precursor leukemia	-
382	NAMALWA	24	Burkitt lymphoma	-
383	NAMALWA.CSN/70	70	Burkitt lymphoma	+
384	NAMALWA.IPN/45	71	Burkitt lymphoma	-
385	NAMALWA.KN2	68	Burkitt lymphoma	+
386	NAMALWA.PNT	69	Burkitt lymphoma	-
387	NB-4	207	acute promyelocytic leukemia	-
388	NBL-S	656	neuroblastoma	-
389	NCEB-1	721	B cell lymphoma	+
390	NCI-H460	737	lung carcinoma	-
391	NCI-H510A	568	small cell lung carcinoma	-
392	NCI-H82	556	small cell lung carcinoma	-
393	NCI-H929	163	multiple myeloma	-
394	NC-NC	120	B lymphoblastoid cells	-
395	NGP	676	neuroblastoma	-
396	NK-92	488	natural killer lymphoma	-
397	NMB	657	neuroblastoma	-
398	NOMO-1	542	acute myeloid leukemia	-
399	NTERA-2	527	embryonal carcinoma (teratocarcinoma)	-
400	NU-DHL-1	583	B cell lymphoma	-
401	NU-DUL-1	579	B cell lymphoma	-
402	OAC-M5.1	696	esophageal adenocarcinoma	-
403	OAC-P4C	704	esophageal adenocarcinoma	-
404	OCI-AML1	726	acute myeloid leukemia	-
405	OCI-AML2	99	acute myeloid leukemia	-
406	OCI-AML3	582	acute myeloid leukemia	-
407	OCI-AML4	729	acute myeloid leukemia	-
408	OCI-AML5	247	acute myeloid leukemia	-
409	OCI-AML6	730	acute myeloid leukemia	-
410	OCI-LY1	722	B cell lymphoma	-
411	OCI-LY18	699	B cell lymphoma	-
412	OCI-LY19	528	B cell lymphoma	-
413	OCI-LY3	761	B cell lymphoma	-
414	OCI-LY7	688	B cell lymphoma	-
415	OCI-M1	529	acute myeloid leukemia	-
416	OCI-M2	619	acute myelocytic leukemia	-
417	OE-19	700	esophageal adenocarcinoma	-
418	OE-33	706	esophageal adenocarcinoma	-
419	ONCO-DG-1	507	ovary adenocarcinoma (derivative of OVCAR-3)	-
420	OPM-2	50	multiple myeloma	-
421	P12-ICHIKAWA	34	T cell leukemia	-
422	P30-OHKUBO	727	B cell precursor acute lymphoblastic leukemia	-
423	PACADD-119	709	pancreas ductal adenocarcinoma	-
424	PACADD-135	710	pancreas ductal mucinous adenocarcinoma	-
425	PACADD-137	711	pancreas ductal adenocarcinoma	-
426	PACADD-159	745	pancreas carcinoma	-
427	PACADD-161	746	pancreas carcinoma	-
428	PACADD-165	750	pancreas carcinoma	-
429	PACADD-183	751	pancreas carcinoma	-
430	PACADD-188	753	pancreas carcinoma	-
431	PA-TU-8902	179	pancreas adenocarcinoma	-
432	PA-TU-8988S	204	pancreas adenocarcinoma	-
433	PA-TU-8988T	162	pancreas adenocarcinoma	-
434	PC-3	465	prostate carcinoma	-
435	PEER	6	T cell leukemia	-
436	PF-382	38	T cell leukemia	-
437	PG-EBV	776	B lymphoblastoid cells	-
438	PL-21	536	acute myeloid leukemia	-
439	PLB-985	139	acute myeloid leukemia (derivative of HL-60)	-
440	RAJI	319	Burkitt lymphoma	-
441	RAMOS	603	Burkitt lymphoma	-
442	RCH-ACV	548	B cell precursor leukemia	-
443	RC-K8	561	B cell lymphoma	-
444	RD-ES	260	Ewing's sarcoma	-
445	REC-1	584	B cell lymphoma	-
446	REH	22	B cell precursor leukemia	-
447	RH-1	493	rhabdomyosarcoma (reclassified as Ewing family tumor based on molecular signature)	-
448	RH-18	491	rhabdomyosarcoma	-
449	RH-30	489	rhabdomyosarcoma	-
450	RH-41	592	rhabdomyosarcoma	-
451	RI-1	585	B cell lymphoma	-
452	RL	613	B cell lymphoma	-
453	RO	452	B lymphoblastoid cells (from patient with severe combined immunodeficiency, SCID)	-
454	ROS-50	557	B cell leukemia	-
455	RPMI-2650	287	nasal septum squamous cell carinoma	-
456	RPMI-7951	66	malignant melanoma	-
457	RPMI-8226	402	multiple myeloma	-
458	RPMI-8402	290	T cell acute lymphoblastic leukemia	-
459	RS4;11	508	B cell precursor leukemia	-
460	RS-5	604	sarcomatoid mesothelioma	-
461	RT-112	418	urinary bladder transitional cell carcinoma	-
462	RT-4	412	urinary bladder transitional cell carcinoma	-
463	RVH-421	127	melanoma	-
464	SAOS-2	243	osteogenic sarcoma	-
465	SBC-2	228	cervix carcinoma (derivative of HELA)	-
466	SBC-7	229	cervix carcinoma (derivative of HELA)	-
467	SC-1	558	B cell lymphoma	-
468	SCC-25	617	squamous cell carcinoma	-
469	SCC-4	618	squamous cell carcinoma	-
470	SCLC-21H	372	small cell lung carcinoma	+
471	SCLC-22H	373	small cell lung carcinoma	-
472	SD-1	366	peripheral blood B lymphoblastoid cells (from patient with acute lymphoblastic leukemia)	-
473	SEM	546	B cell precursor leukemia	-
474	SET-2	608	essential thrombocythemia	-
475	SH-2	643	acute myeloid leukemia	-
476	SHI-1	645	acute myelocytic leukemia	-
477	SH-SY5Y	209	neuroblastoma	-
478	SIG-M5	468	acute monocytic leukemia	-
479	SIMA	164	neuroblastoma	-
480	SISO	327	cervix adenocarcinoma	-
481	SK-BR-3	736	breast carcinoma	-
482	SK-ES-1	518	Ewing's sarcoma	-
483	SK-GT-2	702	gastric fundus carcinoma	+
484	SK-GT-4	712	esophageal adenocarcinoma	-
485	SK-HEP-1	141	liver adenocarcinoma	-
486	SKM-1	547	acute myeloid leukemia	-
487	SK-MEL-1	303	melanoma	+
488	SK-MEL-3	321	melanoma	-
489	SK-MEL-30	151	melanoma	-
490	SK-MES-1	353	lung squamous cell carcinoma	-
491	SK-MM-1	758	plasma cell leukemia	-
492	SK-MM-2	430	plasma cell leukemia	-
493	SK-N-BE(2)	632	neuroblastoma	-
494	SK-N-MC	203	neuroblastoma	-
495	SKNO-1	690	acute myeloid leukemia	-
496	SKW-3	53	T cell leukemia (derivative of KE-37)	-
497	SNB-19	325	astrocytoma (derivative of U-251 MG)	-
498	SPI-801	86	chronic myeloid leukemia in blast crisis (derivative of K-562)	-
499	SPI-802	92	chronic myeloid leukemia in blast crisis (derivative of K-562)	-
500	SR-786	369	anaplastic large T cell lymphoma	-
501	SU-DHL-1	356	anaplastic large cell lymphoma	-
502	SU-DHL-10	576	B cell lymphoma	-
503	SU-DHL-16	577	B cell lymphoma	-
504	SU-DHL-4	495	B cell lymphoma	-
505	SU-DHL-5	571	B cell lymphoma	-
506	SU-DHL-6	572	B cell lymphoma	-
507	SU-DHL-8	573	B cell lymphoma	-
508	SUP-B15	389	B cell precursor leukemia	-
509	SUP-HD1	574	Hodgkin lymphoma	-
510	SUP-M2	509	anaplastic large cell lymphoma	-
511	SUP-T1	140	T cell lymphoma	-
512	SUP-T11	605	T cell leukemia	-
513	SUSA	747	testicular germ cell tumor	-
514	SW-1710	426	urinary bladder transitional cell cacrinoma	-
515	SW-403	294	colon adenocarcinoma	-
516	SW-480	313	colon adenocarcinoma	-
517	SW-948	326	colon adenocarcinoma	-
518	T2	598	somatic cell hybrid	-
519	T-24	376	urinary bladder carcinoma	-
520	T-47D	739	breast carcinoma	-
521	TALL-1	521	T cell leukemia	-
522	TANOUE	399	B cell leukemia	-
523	TC-71	516	Ewing's sarcoma	-
524	TCC-SUP	377	urinary bladder transitional cell carcinoma	-
525	TE-671	263	rhabdomyosarcoma	-
526	TF-1	334	erythroleukemia	-
527	TFK-1	344	bile duct carcinoma	-
528	THP-1	16	acute monocytic leukemia	-
529	TK-6	723	chronic myeloid leukemia	-
530	TMM	95	B lymphoblastoid cells (from patient with chronic myeloid leukemia in blast crisis)	-
531	TOM-1	578	B cell precursor leukemia	-
532	TT2609-C02	510	follicular thyroid carcinoma	-
533	U-138-MG	291	glioblastoma	-
534	U-2197	406	malignant fibrous histiocytoma	-
535	U-266	9	multiple myeloma	-
536	U-2904	768	B cell lymphoma	-
537	U-2932	633	B cell lymphoma	-
538	U-2940	634	B cell lymphoma	-
539	U-2973	642	B cell lymphoma	-
540	U-698-M	4	B cell lymphoma	-
541	U-937	5	histiocytic lymphoma	-
542	U-CH1	748	chordoma	-
543	U-CH2	749	chordoma	-
544	UCSD-AML1	691	acute myeloid leukemia	-
545	U-HO1	626	Hodgkin lymphoma	-
546	ULA	627	B cell lymphoma	-
547	UOC-M1	775	acute myeloid leukemia	-
548	UPCI-SCC-026	658	squamous cell carcinoma	-
549	UPCI-SCC-029A	659	squamous cell carcinoma	-
550	UPCI-SCC-040	660	squamous cell carcinoma	-
551	UPCI-SCC-072	667	squamous cell carcinoma	-
552	UPCI-SCC-074	664	squamous cell carcinoma	-
553	UPCI-SCC-090	670	squamous cell carcinoma	-
554	UPCI-SCC-099	665	squamous cell carcinoma	-
555	UPCI-SCC-111	666	squamous cell carcinoma	-
556	UPCI-SCC-114	662	squamous cell carcinoma	-
557	UPCI-SCC-116	663	squamous cell carcinoma	-
558	UPCI-SCC-131	668	squamous cell carcinoma	-
559	UPCI-SCC-154	669	squamous cell carcinoma	-
560	UPCI-SCC-172	661	squamous cell carcinoma	-
561	UPCI-SCC-200	672	squamous cell carcinoma	-
562	UT-7	137	acute myeloid leukemia	-
563	VA-ES-BJ	328	epithelioid sarcoma	-
564	VAL	586	B cell lymphoma	-
565	VM-CUB1	400	urinary bladder transitional cell carcinoma	-
566	WA-C3CD5+	769	chronic B cell leukemia	-
567	WA-OSEL	767	chronic B cell leukemia	-
568	WERI-RB-1	90	retinoblastoma	-
569	WILL-1	651	B cell lymphoma	-
570	WILL-2	652	B cell lymphoma	-
571	WSU-DLCL2	575	B cell lymphoma	-
572	WSU-FSCCL	612	B cell lymphoma	-
573	WSU-NHL	58	B cell lymphoma	-
574	Y-79	246	retinoblastoma	-
575	YAPC	382	pancreas carcinoma	-
576	YNH-1	692	acute myeloid leukemia	-
577	YT	434	T/NK cell leukemia	-
* Names of cell lines in alphabetical order; ** Accession number of the cell line in the DSMZ Cell Lines Bank [10]
